# Supplementary material for: Anthracycline-Induced Subclinical Right Ventricular Dysfunction in Breast Cancer Patients: A Systematic Review and Meta-Analysis
Source: Cancers (Basel). 2024 Nov 20;16(22):3883. doi: 10.3390/cancers16223883 (PMC11592457; doi:10.3390/cancers16223883)
Supplement: Supplementary file 1 [file cancers-16-03883-s001.zip]

Archive with 1 entries (1 files):
- cancers-3276740-supplementary.pdf
